# Supplementary material for: A strong direct link from the layer 3/4 border to layer 6 of cat primary visual cortex
Source: Brain Struct Funct. 2024 May 16;229(6):1397–415. doi: 10.1007/s00429-024-02806-3 (PMC11176106; doi:10.1007/s00429-024-02806-3)
Supplement: Supplementary file 1 — Supplementary Material 1 [file 429_2024_2806_MOESM1_ESM.xlsx]

## Sheet: Article Information
Supplementary Material: Tables of injection sites and labeled neuron counts
Article title: A strong direct link from the layer 3/4 border to layer 6 of cat primary visual cortex
Journal name: Brain Structure and Function
Authors: Kevan A.C. Martin, Franziska D. Sägesser
Affiliation: Institute of Neuroinformatics, ETHZ/UZH, Zürich, Switzerland
Corresponding author: Franziska D. Sägesser, saegessf[at]ini.uzh.ch

## Sheet: Table 1
Table 1. Overview of injections and cats. A17: area 17, primary visual cortex. A18: area 18, secondary visual cortex. L6: layer 6.
Injection site	Cat 1	Cat 2	Cat 3	Cat 4	Cat 5	Cat 6	Cat 7	Cat 8	Cat 9	Cat 10
Cortical area	A17	A17/18	A17	A17/18	A17	A17/18	A17	A17	A17	A17
Position on (post)lateral gyrus	top of gyrus	lateral	top of gyrus/medial	lateral	medial	lateral	top of gyrus/medial	top of gyrus	top of gyrus/medial	top of gyrus/lateral
Depth	across depth of L6	across depth of L6	across depth of L6	across depth of L6	upper L6	middle L6	across depth of L6	across depth of L6	across depth of L6	lower L6
Total injection size (mm³)	1.42	0.81	1.74	0.55	0.01	0.08	0.13	0.14	0.3	0.02
No. of injections evaluated	4	2	5	5	1	1	2	1	5	2
Considered for FLN	yes	yes	yes	yes	yes	yes	yes	no	no	no
Considered for layer proportion	yes	yes	yes	yes	yes	yes	yes	yes	yes	yes

## Sheet: Table 2
Table 2. Total number of labeled neurons per brain area for each cat. Only brain areas with labeled neurons found in at least one cat are listed. Cats with injections at the A17/18 border are written in italics. Ipsi- and contralateral refer to the hemisphere of the injection site. A17: area 17, primary visual cortex. A18: area 18, secondary visual cortex. A19: area 19. A20: areas 20a and 20b. A2…
Number of labeled neurons: Brain area	Cat 1	Cat 2	Cat 3	Cat 4	Cat 5	Cat 6	Cat 7	Cat 8	Cat 9	Cat 10	Mean	Standard deviation
Total including inside injection site	24960	29220	21679	7228	856	1008	11748	4338	1140	312	10249	10529
Total outside injection site (100%)	20702	28600	20925	6852	764	796	11032	3984	1046	224	9493	9850
Ipsilateral A17	18994	16702	19956	5224	746	516	9178	3714	1046	220	7630	7636
Ipsilateral A18	276	6418	290	994	18	280	734	232	0	4	925	1856
Ipsilateral A19	40	140	30	142	0	0	4	2	0	0	36	54
Ipsilateral PMLS	48	0	62	82	0	0	30	0	0	0	22	30
Ipsilateral A21a	26	2	22	18	0	0	14	0	0	0	8	10
Ipsilateral A20	0	90	0	0	0	0	0	0	0	0	9	27
Ipsilateral LGN	494	2172	26	66	0	0	966	0	0	0	372	672
Ipsilateral Thalamus	3	624	1	0	0	0	70	0	0	0	70	186
Ipsilateral Claustrum	3	240	0	0	0	0	0	0	0	0	24	72
Contralateral A17	752	1710	526	124	0	0	36	18	0	0	317	527
Contralateral A18	66	332	12	202	0	0	0	18	0	0	63	108
Contralateral A19	0	144	0	0	0	0	0	0	0	0	14	43
Contralateral PMLS	0	0	0	0	0	0	0	0	0	0	0	0
Contralateral A21a	0	26	0	0	0	0	0	0	0	0	3	8

## Sheet: Table 3
Table 3. Fraction of labeled neurons (FLN) per brain area for each cat. Only brain areas with labeled neurons found in at least one cat are listed. Cats with injections at the A17/18 border are written in italics. Ipsi- and contralateral refer to the hemisphere of the injection site. A17: area 17, primary visual cortex. A18: area 18, secondary visual cortex. A19: area 19. A20: areas 20a and 20b. …
Fraction of labeled neurons: Brain area	Cat 1	Cat 2	Cat 3	Cat 4	Cat 5	Cat 6	Cat 7	Cat 8	Cat 9	Cat 10	Mean Cats 1-7	Std. dev. Cats 1-7
Ipsilateral A17	0.9175	0.584	0.9537	0.7624	0.9764	0.6482	0.8319	0.9322	1	0.9821	0.811	0.141
Ipsilateral A18	0.0133	0.2244	0.0139	0.1451	0.0236	0.3518	0.0665	0.0582	0	0.0179	0.12	0.12
Ipsilateral A19	0.0019	0.0049	0.0014	0.0207	0	0	0.0004	0.0005	0	0	0.004	0.007
Ipsilateral PMLS	0.0023	0	0.003	0.012	0	0	0.0027	0	0	0	0.003	0.004
Ipsilateral A21a	0.0013	0.0001	0.0011	0.0026	0	0	0.0013	0	0	0	0.001	0.001
Ipsilateral A20	0	0.0031	0	0	0	0	0	0	0	0	0.0004	0.0011
Ipsilateral LGN	0.0239	0.0759	0.0012	0.0096	0	0	0.0876	0	0	0	0.028	0.035
Ipsilateral Thalamus	0.0002	0.0218	0	0	0	0	0.0063	0	0	0	0.004	0.008
Ipsilateral Claustrum	0.0002	0.0084	0	0	0	0	0	0	0	0	0.001	0.003
Contralateral A17	0.0363	0.0598	0.0251	0.0181	0	0	0.0033	0.0045	0	0	0.02	0.021
Contralateral A18	0.0032	0.0116	0.0006	0.0295	0	0	0	0.0045	0	0	0.006	0.01
Contralateral A19	0	0.005	0	0	0	0	0	0	0	0	0.001	0.002
Contralateral A21a	0	0.0009	0	0	0	0	0	0	0	0	0	0

## Sheet: Table 4
Table 4. Fraction of labeled neurons per cortical layer and lateral geniculate lamina for each cat. The fractions of the different layers in every brain area add up to 100 %. Only brain areas and layers with labeled neurons found in at least one cat are listed. Cats with injections at the A17/18 border are written in italics. Ipsi- and contralateral refer to the hemisphere of the injection site. …
% labeled neurons: Brain area and layer	Cat 1	Cat 2	Cat 3	Cat 4	Cat 5	Cat 6	Cat 7	Cat 8	Cat 9	Cat 10	Mean Cats 1-10	Std. dev. Cats 1-10
Ipsilateral A17 L2	0.1165	0.1693	0.1019	0.0107	0.0912	0	0.0656	0.0393	0.0038	0.2091	0.0807	0.0674
Ipsilateral A17 L3	0.4665	0.5281	0.5656	0.446	0.2359	0.0891	0.5114	0.3877	0.5641	0.3364	0.4131	0.1469
Ipsilateral A17 L4	0.2205	0.1755	0.1411	0.3557	0.1743	0.0349	0.1194	0.0975	0.1377	0.0091	0.1466	0.0924
Ipsilateral A17 L5	0.0635	0.0679	0.0611	0.0762	0.1019	0.093	0.1266	0.1222	0.044	0.0909	0.0847	0.0257
Ipsilateral A17 L6	0.1331	0.0592	0.1302	0.1114	0.3968	0.7829	0.1769	0.3533	0.2505	0.3545	0.2749	0.2025
Ipsilateral A18 L2	0	0.0816	0.0069	0	0	0	0.0381	0.0431	-	0	0.0189	0.0275
Ipsilateral A18 L3	0.1377	0.4328	0.2897	0.2857	0.2222	0.0357	0.4005	0.4828	-	1	0.3652	0.2615
Ipsilateral A18 L4	0.7246	0.2658	0.3034	0.4728	0.7778	0.0929	0.3624	0.3276	-	0	0.3697	0.2435
Ipsilateral A18 L5	0.1014	0.1119	0.3172	0.1147	0	0.3	0.1417	0.0948	-	0	0.1313	0.1057
Ipsilateral A18 L6	0.0362	0.1078	0.0828	0.1268	0	0.5714	0.0572	0.0517	-	0	0.1149	0.1665
Ipsilateral A19 L2	0	0.0571	0	0	-	-	0	0	-	-	0.0095	0.0213
Ipsilateral A19 L3	0.2	0.1286	0	0.2817	-	-	0	0	-	-	0.1017	0.1109
Ipsilateral A19 L4	0.3	0.1857	0.0667	0.3803	-	-	0	0	-	-	0.1554	0.1464
Ipsilateral A19 L5	0.2	0.3857	0.4667	0.1831	-	-	1	1	-	-	0.5392	0.3404
Ipsilateral A19 L6	0.3	0.2429	0.4667	0.1549	-	-	0	0	-	-	0.1941	0.1657
Ipsilateral PMLS L2	0	-	0	0	-	-	0.0667	-	-	-	0.0167	0.0289
Ipsilateral PMLS L3	0.125	-	0.129	0.1463	-	-	0.3333	-	-	-	0.1834	0.0869
Ipsilateral PMLS L4	0.1667	-	0.0323	0.1707	-	-	0.1333	-	-	-	0.1257	0.0559
Ipsilateral PMLS L5	0.0833	-	0.2581	0.3415	-	-	0.2667	-	-	-	0.2374	0.0947
Ipsilateral PMLS L6	0.625	-	0.5806	0.3415	-	-	0.2	-	-	-	0.4368	0.1741
Ipsilateral A21a L3	0.0769	1	0	0	-	-	0.4286	-	-	-	0.3011	0.3837
Ipsilateral A21a L4	0.3077	0	0.0909	0.1111	-	-	0.5714	-	-	-	0.2162	0.204
Ipsilateral A21a L5	0.1538	0	0	0.8889	-	-	0	-	-	-	0.2085	0.3453
Ipsilateral A21a L6	0.4615	0	0.9091	0	-	-	0	-	-	-	0.2741	0.3643
Ipsilateral A20a L5	-	0.4634	-	-	-	-	-	-	-	-	0.4634	0
Ipsilateral A20a L6	-	0.5366	-	-	-	-	-	-	-	-	0.5366	0
Ipsilateral A20b L5	-	1	-	-	-	-	-	-	-	-	1	0
Contralateral A17 L2	0.0266	0.0094	0.0152	0	-	-	0.0556	0	-	-	0.0178	0.0192
Contralateral A17 L3	0.875	0.7485	0.7072	0.871	-	-	0.8333	0.8889	-	-	0.8207	0.0688
Contralateral A17 L4	0.0984	0.1649	0.2776	0.129	-	-	0.0556	0.1111	-	-	0.1394	0.07
Contralateral A17 L5	0	0.0082	0	0	-	-	0	0	-	-	0.0014	0.0031
Contralateral A17 L6	0	0.069	0	0	-	-	0.0556	0	-	-	0.0208	0.0296
Contralateral A18 L2	0	0	0	0	-	-	-	0	-	-	0	0
Contralateral A18 L3	0.7879	0.6807	0.8333	0.7525	-	-	-	0.7778	-	-	0.7664	0.0502
Contralateral A18 L4	0.2121	0.2229	0.1667	0.2475	-	-	-	0.2222	-	-	0.2143	0.0265
Contralateral A18 L5	0	0.0301	0	0	-	-	-	0	-	-	0.006	0.012
Contralateral A18 L6	0	0.0663	0	0	-	-	-	0	-	-	0.0133	0.0265
Contralateral A19 L3	-	0.1806	-	-	-	-	-	-	-	-	0.1806	0
Contralateral A19 L4	-	0.1806	-	-	-	-	-	-	-	-	0.1806	0
Contralateral A19 L5	-	0.125	-	-	-	-	-	-	-	-	0.125	0
Contralateral A19 L6	-	0.5139	-	-	-	-	-	-	-	-	0.5139	0
Contralateral A21a L3	-	0.2308	-	-	-	-	-	-	-	-	0.2308	0
Contralateral A21a L5	-	0.3077	-	-	-	-	-	-	-	-	0.3077	0
Contralateral A21a L6	-	0.4615	-	-	-	-	-	-	-	-	0.4615	0
Ipsilateral LGN A	0.5	0.3094	0.4615	0.1818	-	-	0.3913	-	-	-	0.3688	0.1139
Ipsilateral LGN A1	0.3526	0.2762	0.5	0.2727	-	-	0.4658	-	-	-	0.3735	0.0944
Ipsilateral LGN C	0.1218	0.3057	0.0385	0.5455	-	-	0.1035	-	-	-	0.223	0.1841
Ipsilateral LGN MIN	0.0256	0.1087	0	0	-	-	0.0393	-	-	-	0.0347	0.04
